# Supplementary material for: A Point Prevalence Survey of Antimicrobial Use in Second-Level Mexican Hospitals: A Multicenter Study
Source: Antibiotics (Basel). 2024 Nov 9;13(11):1065. doi: 10.3390/antibiotics13111065 (PMC11591313; doi:10.3390/antibiotics13111065)
Supplement: Supplementary file 1 [file antibiotics-13-01065-s001.zip]

Archive with 1 entries (1 files):
- antibiotics-3251902-supplementary.pdf
